# Supplementary material for: The Influence of Lateral Size and Oxidation of Graphene Oxide on Its Chemical Reduction and Electrical Conductivity of Reduced Graphene Oxide
Source: Molecules. 2022 Nov 14;27(22):7840. doi: 10.3390/molecules27227840 (PMC9696217; doi:10.3390/molecules27227840)
Supplement: Supplementary file 1 [file molecules-27-07840-s001.zip]

Archive with 1 entries (1 files):
- molecules-1988970-supplementary.pdf
